# Supplementary material for: The Relationships among the Urinary Iodine Concentration, Selenium Intake, and Thyroid Antibodies in Adults, Including the Interaction between Iodine and Selenium: National Health and Nutrition Examination Survey 2007–2012
Source: Nutrients. 2024 Oct 11;16(20):3443. doi: 10.3390/nu16203443 (PMC11509967; doi:10.3390/nu16203443)
Supplement: Supplementary file 1 [file nutrients-16-03443-s001.zip]

Archive with 1 entries (1 files):
- nutrients-3246521-supplementary.pdf
